# Supplementary material for: A histological method for quantifying Plasmodium falciparum in the brain in fatal paediatric cerebral malaria
Source: Malar J. 2013 Jun 7;12:191. doi: 10.1186/1475-2875-12-191 (PMC3701562; doi:10.1186/1475-2875-12-191)
Supplement: Additional file 4 — A comparison of the counts for each parasite element made by NF and DAM across all diagnostic categories (non-collapsed) is presented by element. Bonferroni and Sidak corrections for the 70 comparisons sets the p-value at less than or equal 0.00074 for significance. For this level, the counts for fibrin (overall) and pigment globules (overall and for CM2) were significantly different with NF > DM for both measures. [file 1475-2875-12-191-S4.xlsx]

## Sheet: %VP by Diagnosis (NF vs. DM)
		NF		DM
	Diagnosis	% VP	± SD	% VP	± SD	P-value
	Clinical CM with sequestration only (CM1)	73.55	26.3227	81.0167	14.8519	0.1334
	Clinical CM with sequestration and extravascular pathology (CM2)	78.8056	19.8207	79.8222	20.7769	0.3396
	Clinical CM with no malaria pathology and another cause of death (CM3)	2.9	1.61967	2.74286	5.19579	0.464
	Severe Malaria Anemia (SMA)	14.75	16.7584	4.15	5.86899	0.2
	Non-malarial encephalopathy, infectious	4.65	7.75316	0.1125	0.318198	0.6444
	Non-malarial encephalopathy, non-infectious	5.3	3.39411	0	0	0.1353
	Non-malarial cause of death, incidental parasitemia	12.7		4.1		N/A
	Indeterminant	42.9	39.7932	35.675	42.2235	0.0796
	Other	0		0		N/A
	Overall					0.2664

## Sheet: Fibrin by Diagnosis (NF vs. DM
		NF		DM
	Diagnosis	Fibrin	± SD	Fibrin	± SD	P-value
	Clinical CM with sequestration only (CM1)	2.23333	1.42782	0	0	0.0061
	Clinical CM with sequestration and extravascular pathology (CM2)	8.85	8.83264	8.04444	7.54268	0.3668
	Clinical CM with no malaria pathology and another cause of death (CM3)	3.92857	4.87364	0	0	0.0385
	Severe Malaria Anemia (SMA)	9.25	13.0815	1.4	1.9799	0.25
	Non-malarial encephalopathy, infectious	10.575	9.23112	0	0	0.0071
	Non-malarial encephalopathy, non-infectious	4.35	2.05061	0	0	0.1024
	Non-malarial cause of death, incidental parasitemia	6.9		0		N/A
	Indeterminant	5.075	3.46254	0.925	1.27377	0.0166
	Other	3.8		0		N/A
	Overall					0.0007

## Sheet: Total Parasites byDX (NF vs DM)
		NF		DM
	Diagnosis	Total Parasites	± SD	Total Parasites	± SD	P-value
	Clinical CM with sequestration only (CM1)	305.65	236.464	273.883	177.722	0.1922
	Clinical CM with sequestration and extravascular pathology (CM2)	226.611	145.403	245.011	121.642	0.1951
	Clinical CM with no malaria pathology and another cause of death (CM3)	0.8	0.653197	2.44286	5.63082	0.232
	Severe Malaria Anemia (SMA)	8.85	12.5158	1.4	1.9799	0.25
	Non-malarial encephalopathy, infectious	0.375	0.744024	0	0	0.0985
	Non-malarial encephalopathy, non-infectious	3.4	3.39411	0	0	0.1957
	Non-malarial cause of death, incidental parasitemia	7.8		3.3		N/A
	Indeterminant	69.275	83.3651	60.625	87.4789	0.306
	Other	0		0		N/A
	Overall					0.4193

## Sheet: UPP by DX (NF vs DM)
		NF		DM
	Diagnosis	Unpigmented Parasites	± SD	Unpigmented Parasites	± SD	P-value
	Clinical CM with sequestration only (CM1)	58.7167	116.114	47.9333	98.1718	0.1809
	Clinical CM with sequestration and extravascular pathology (CM2)	3.9	6.92047	73.1167	107.907	0.0079
	Clinical CM with no malaria pathology and another cause of death (CM3)	0.128571	0.340168	0.285714	0.755929	0.3265
	Severe Malaria Anemia (SMA)	0.8	1.13137	0	0	0.25
	Non-malarial encephalopathy, infectious	0	0	0	0	N/A
	Non-malarial encephalopathy, non-infectious	1.45	0.636396	0	0	0.0958
	Non-malarial cause of death, incidental parasitemia	0		3.3		N/A
	Indeterminant	1.675	3.35	11.25	22.5	0.2402
	Other	0		0		N/A
	Overall					0.0117

## Sheet: PP by Dx (NF vs DM)
		NF		DM
	Diagnosis	Pigmented Parasites	± SD	Pigmented Parasites	± SD	P-value
	Clinical CM with sequestration only (CM1)	246.917	271.062	225.95	211.468	0.3063
	Clinical CM with sequestration and extravascular pathology (CM2)	222.728	144.223	171.894	143.721	0.0714
	Clinical CM with no malaria pathology and another cause of death (CM3)	0.671429	0.715808	2.15714	5.70726	0.2564
	Severe Malaria Anemia (SMA)	8.05	11.3844	1.4	1.9799	0.25
	Non-malarial encephalopathy, infectious	0.375	0.744024	0	0	0.0985
	Non-malarial encephalopathy, non-infectious	1.9	2.68701	0	0	0.25
	Non-malarial cause of death, incidental parasitemia	7.8		0		N/A
	Indeterminant	67.6	80.7658	49.375	90.9261	0.2752
	Other	0		0		N/A
	Overall					0.0441

## Sheet: PigGlob bx Dx (NF vs. DM)
		NF		DM
	Diagnosis	Pigment Globules	± SD	Pigment Globules	± SD	P-value
	Clinical CM with sequestration only (CM1)	22.4667	11.9007	13.45	14.289	0.1302
	Clinical CM with sequestration and extravascular pathology (CM2)	155.806	96.5225	108.628	94.7301	0.0005
	Clinical CM with no malaria pathology and another cause of death (CM3)	2.88571	2.16674	0.571429	1.51186	0.0034
	Severe Malaria Anemia (SMA)	12.35	13.3643	2.8	3.9598	0.1936
	Non-malarial encephalopathy, infectious	6.25	9.00587	0.2375	0.671751	0.0412
	Non-malarial encephalopathy, non-infectious	2.9	0	0	0	N/A
	Non-malarial cause of death, incidental parasitemia	6.9		0.8		N/A
	Indeterminant	31.95	20.6512	2.4	2.93939	0.0275
	Other	0		0		N/A
	Overall					< 0.0001

## Sheet: Total Pigment by dx (NF vs dm)
		NF		DM
	Diagnosis	Total Pigment	± SD	Total Pigment	± SD	P-value
	Clinical CM with sequestration only (CM1)	328.1	231.793	287.317	170.728	0.1468
	Clinical CM with sequestration and extravascular pathology (CM2)	382.417	162.763	353.633	163.614	0.1462
	Clinical CM with no malaria pathology and another cause of death (CM3)	3.67143	1.8679	3.01429	5.54389	0.3476
	Severe Malaria Anemia (SMA)	21.2	25.8801	4.15	5.86899	0.2205
	Non-malarial encephalopathy, infectious	6.625	9.69768	0.2375	0.671751	0.0435
	Non-malarial encephalopathy, non-infectious	6.25	3.46482	0	0	0.1189
	Non-malarial cause of death, incidental parasitemia	14.7		4.1		N/A
	Indeterminant	101.225	95.9567	63.025	89.1426	0.067
	Other	0		0		N/A
	Overall					0.0272
