# Supplementary material for: A histological method for quantifying Plasmodium falciparum in the brain in fatal paediatric cerebral malaria
Source: Malar J. 2013 Jun 7;12:191. doi: 10.1186/1475-2875-12-191 (PMC3701562; doi:10.1186/1475-2875-12-191)
Supplement: Additional file 6 — The quantitative distribution of all parasite elements across the first 50 case by overall measure and by each diagnosis which demonstrates that, overall, fibrin appears to be more common in the parietal lobe (p-value 0.0227); however, with an appropriate p-value correction (by Bonferroni or Sidak), only values of 0.0014 or less should truly be significant in this data set. At the individual diagnosis level, there were no differences across sites within an individual element. [file 1475-2875-12-191-S6.xlsx]

## Sheet: Sheet1
		Additional File 6
				Parietal Lobe	Cerebellum	Brainstem	P-value
		Overall	%VPC	27[3 - 85]	45 [2 - 88]	17[3 - 78]	0.5596
			UPP/100v	0 [0 - 2]	0 [ 0 - 3]	0 [0 -2]	0.756
			PP/100v	9 [ 0 -205 ]	24 [0 -224]	6 [0 - 179]	0.5803
			TP/100v	18 [ 1 - 209]	34 [0 - 264]	10[0 - 200]	0.6212
			PG/100V	24 [ 3 - 113]	25 [1 - 104]	15 [3 - 64]	0.5956
			FIBRIN/100V	6 [ 2 - 10]	2 [ 1 - 10]	2 [ 0 - 6]	0.0227
		CM1	%VPC	81 [ 65 - 90]	89 [74 - 93]	65 [47 - 82]	0.1603
			UPP/100v	3 [ 0 - 30]	2 [0 - 63]	6 [ 0 - 100]	0.8981
			PP/100v	135 [ 45 - 345]	187 [85 - 523]	40 [ 15 - 214]	0.4179
			TP/100v	234 [ 120 - 349]	229 [ 163 - 524]	129 [ 73 - 264]	0.2226
			PG/100V	25 [ 15 - 42]	28 [18 - 49]	25 [ 16 - 38]	0.7965
			FIBRIN/100V	3 [ 1 - 5]	2 [ 0 - 3]	1 [ 0 - 5]	0.5256
		CM2	%VPC	85 [68 - 93]	86 [75-92]	78 [72-86]	0.2751
			UPP/100v	1 [0 - 4]	3 [0 - 4]	1 [ 0 - 5]	0.8063
			PP/100v	207 [ 111 - 289]	252 [ 101 - 332]	197 [71 - 306]	0.7233
			TP/100v	207 [111 - 289]	261 [108 - 332]	206 [77 -306]	0.6941
			PG/100V	132 [ 101 - 189]	135 [ 93 - 211]	87 [51 - 150]	0.1209
			FIBRIN/100V	7 [ 3 - 11]	10 [ 1 - 11]	5 [ 2 - 6]	0.2777
		CM3	%VPC
			UPP/100v	0 [ 0 - 0 ]	0 [ 0 - 1]	0 [ 0 - 0 ]	0.2697
			PP/100v	1 [0 - 1]	1 [ 0 - 3]	0 [ 0 -1]	0.7263
			TP/100v	1 [0 -1]	1 [0 -4]	0 [ 0 - 1]	0.6463
			PG/100V	2 [ 1-5]	1 [0 - 2]	3 [ 0 - 7]	0.3528
			FIBRIN/100V	1 [0 -8]	2 [1 - 3]	1 [0 -3]	0.7638
		SMA	%VPC	15 [3 - 27]	12 [0 - 33]	16 [ 1 - 18]	0.946
			UPP/100v	1 [ 0 - 2 ]	0 [ 0 - 4]	2 [ 0 - 3]	0.8091
			PP/100v	8 [ 0 - 16]	8 [ 0 - 31]	6 [ 0 - 9]	0.8825
			TP/100v	9 [ 0 - 18 ]	8 [ 0 - 34]	8 [ 0 - 11]	0.8825
			PG/100V	12 [ 3 - 22]	3 [ 0 - 25]	7 [ 3 - 25]	0.7444
			FIBRIN/100V	9 [ 0 - 19 ]	2 [ 1 - 2]	3 [ 0 - 6 ]	0.9042
		Non-CM	%VPC	2 [ 1 - 8 ]	0 [ 0 - 2 ]	1 [ 0 - 4]	0.3388
			UPP/100v	0 [ 0 - 0 ]	0 [ 0 - 0 ]	0 [ 0 - 0 ]	0.8547
			PP/100v	0 [ 0 - 1 ]	0 [ 0 - 0 ]	0 [ 0 - 0 ]	0.5416
			TP/100v	0 [ 0 - 1 ]	0 [ 0 - 0 ]	0 [ 0 - 0 ]	0.5597
			PG/100V	3 [ 1 - 9 ]	0 [ 0 - 2 ]	1 [ 0 - 3 ]	0.1935
			FIBRIN/100V	5 [ 2 - 14]	2 [0 - 4]	1 [ 0 - 6]	0.0768
